# Supplementary material for: Lint‐O cooperates with L(3)mbt in target gene suppression to maintain homeostasis in fly ovary and brain
Source: EMBO Rep. 2022 Aug 22;23(10):e53813. doi: 10.15252/embr.202153813 (PMC9535798; doi:10.15252/embr.202153813)
Supplement: Supplementary file 3 — Source Data for Expanded View [file EMBR-23-e53813-s004.zip]

Archive with 3 entries (2 files):
- EV_Figure_Source_Data/
- EV_Figure_Source_Data/EMBOR-2021-53813V6-Figure_EV1AC_Source_Data-sd.ai
- EV_Figure_Source_Data/EMBOR-2021-53813V6-Figure_EV3CE_Source_Data-sd.ai
